# Supplementary material for: Replication Control of Human Telomere G-Quadruplex DNA by G-Quadruplex Ligands Dependent on Solution Environment
Source: Life (Basel). 2022 Apr 7;12(4):553. doi: 10.3390/life12040553 (PMC9024748; doi:10.3390/life12040553)
Supplement: Supplementary file 1 [file life-12-00553-s001.zip]

Archive with 1 entries (1 files):
- life-1669289-supplementary.pdf
